# Supplementary material for: What about TSH and Anti-Thyroid Antibodies in Patients with Autoimmune Thyroiditis and Celiac Disease Using a Gluten-Free Diet? A Systematic Review
Source: Nutrients. 2022 Apr 18;14(8):1681. doi: 10.3390/nu14081681 (PMC9028602; doi:10.3390/nu14081681)
Supplement: Supplementary file 1 [file nutrients-14-01681-s001.zip]

Archive with 1 entries (1 files):
- nutrients-1662095-supplementary.pdf
